# Supplementary material for: CD8 and CD4 Epitope Predictions in RV144: No Strong Evidence of a T-Cell Driven Sieve Effect in HIV-1 Breakthrough Sequences from Trial Participants
Source: PLoS One. 2014 Oct 28;9(10):e111334. doi: 10.1371/journal.pone.0111334 (PMC4211711; doi:10.1371/journal.pone.0111334)
Supplement: File S2 — includes tables S1 and S2. Table S1 corresponds to epitope predictions limited to the Env-V2/V3 region and Table S2 to predictions for specific HLA alleles. (XLSX) [file pone.0111334.s002.xlsx]

## Sheet: Table S1 Env-V2V3
V2 CD8 epitope predictions						V3 CD8 epitope predictions
HXB2 start	CM244	n alleles	n subjects	n epitopes		HXB2 start	CM244	n alleles	n subjects	n epitopes
157	CSFNMTTEL	14	84	153		296	CTRPSNNTR	4	36	41
158	SFNMTTELR	2	20	21		298	RPSNNTRTS	1	4	4
161	MTTELRDKK	6	48	64		306	RTSITIGPG	1	2	2
167	DKKQKVHAL	1	2	2		309	ITIGPGQVF	8	25	46
168	KKQKVHALF	11	6	29		310	TIGPGQVFY	4	16	17
171	KVHALFYKL	11	41	51		322	IIGDIRKAY	2	16	17
173	HALFYKLDI	3	12	13
174	ALFYKLDIV	8	52	58		HXB2 start	92TH023	n alleles	n subjects	n epitopes
176	FYKLDIVPI	5	35	47		298	RPSNNTRTS	1	4	4
190	KYRLINCNT	1	2	2		322	IIGDIRKAY	2	17	17
192	RLINCNTSV	16	82	123
193	LINCNTSVI	7	50	60
HXB2 start	92TH023	n alleles	n subjects	n epitopes
158	SFNMTTELR	2	20	21
161	MTTELRDKK	4	45	60
169	KQKVHALFY	5	13	16
V2 CD4 epitope predictions						V3 CD4 epitope predictions
HXB2 start	CM244	n alleles	n subjects	n epitopes		HXB2 start	CM244	n alleles	n subjects	n epitopes
158	SFNMTTELRDKKQKV	6	19	24		298	RPSNNTRTSITIGPG	1	1	3
159	FNMTTELRDKKQKVH	1	1	1		303	TRTSITIGPGQVFYR	3	11	11
161	MTTELRDKKQKVHAL	1	1	2		306	RTSITIGPGQVFYRT	10	35	49
162	TTELRDKKQKVHALF	4	12	13		307	TSITIGPGQVFYRTG	1	2	2
163	TELRDKKQKVHALFY	5	19	23		308	SITIGPGQVFYRTGD	1	1	1
164	ELRDKKQKVHALFYK	12	43	57		311	IGPGQVFYRTGDIIG	1	12	14
165	LRDKKQKVHALFYKL	10	66	94		313	PGQVFYRTGDIIGDI	5	19	26
166	RDKKQKVHALFYKLD	1	2	4		314	GQVFYRTGDIIGDIR	4	12	13
167	DKKQKVHALFYKLDI	1	2	2		315	QVFYRTGDIIGDIRK	4	6	7
168	KKQKVHALFYKLDIV	21	98	260		316	VFYRTGDIIGDIRKA	1	1	2
169	KQKVHALFYKLDIVP	2	16	18
170	QKVHALFYKLDIVPI	3	34	47		HXB2 start	92TH023	n alleles	n subjects	n epitopes
171	KVHALFYKLDIVPIE	7	44	60		306	RTSINIGPGQVFYRT	2	19	24
172	VHALFYKLDIVPIED	3	17	20		311	IGPGQVFYRTGDIIG	1	10	12
173	HALFYKLDIVPIEDN	5	22	28		313	PGQVFYRTGDIIGDI	3	17	24
174	ALFYKLDIVPIEDNN	6	53	97		314	GQVFYRTGDIIGDIR	4	12	13
175	LFYKLDIVPIEDNND	2	14	20		315	QVFYRTGDIIGDIRK	2	4	5
176	FYKLDIVPIEDNNDN	1	7	12
187	DNSKYRLINCNTSVI	1	1	1
188	NSKYRLINCNTSVIK	23	74	129
189	SKYRLINCNTSVIKQ	2	33	39
190	KYRLINCNTSVIKQA	18	96	197
HXB2 start	92TH023	n alleles	n subjects	n epitopes
158	SFNMTTELRDKKQKV	3	13	17
159	FNMTTELRDKKQKVH	1	1	1
162	TTELRDKKQKVHALF	2	10	11
163	TELRDKKQKVHALFY	1	13	15
164	ELRDKKQKVHALFYK	1	22	29
165	LRDKKQKVHALFYKL	3	57	76

## Sheet: Table S2 HLA-specific
HLA-A*02 - Binding affinity
Gag	CM244		LAI
	Placebo (37)	Vaccine (16)	Placebo (37)	Vaccine (16)
Mean	0.742	0.525	4.718	3.165
p-value	0.177		0.916
Pro	CM244		LAI
	n.a		n.a.
Gp120	CM244		MN		92TH023
	Placebo (37)	Vaccine (16)	Placebo (37)	Vaccine (16)	Placebo (37)	Vaccine (16)
Mean	0.964	1	0.979	1.05	0.994	1.004
p-value	0.256		0.289		0.164
V2	CM244		MN
	Placebo (37)	Vaccine (16)	Placebo (37)	Vaccine (16)
Mean	1.065	1.078	0	0
p-value	0.217		n.a.
RT-IN	CM244		LAI
	Placebo (37)	Vaccine (16)	Placebo (37)	Vaccine (16)
Mean	1	1	0.551	0.668
p-value	n.a.		0.324
Nef	CM244		LAI
	Placebo (35)	Vaccine (15)	Placebo (35)	Vaccine (15)
Mean	1.911	2.332	0.302	0.398
p-value	0.765		0.574
HLA-A*11 - Binding affinity
Gag	CM244		LAI
	Placebo (32)	Vaccine (27)	Placebo (32)	Vaccine (27)
Mean	1	0.993	0.898	0.886
p-value	n.a.		0.701
Pro	CM244		LAI
	Placebo (32)	Vaccine (23)	Placebo (32)	Vaccine (23)
Mean	1.352	1.549	0.707	0.765
p-value	0.144		0.689
Gp120	CM244		MN		92TH023
	Placebo (32)	Vaccine (27)	Placebo (32)	Vaccine (27)	Placebo (32)	Vaccine (27)
Mean	0.996	1.006	1.03	1.046	1	1
p-value	0.167		0.875		n.a.
V2	CM244		MN
	Placebo (26)	Vaccine (24)	Placebo (26)	Vaccine (24)
Mean	1.284	1.256	0	0
p-value	0.318		n.a.
RT-IN	CM244		LAI
	Placebo (32)	Vaccine (27)	Placebo (32)	Vaccine (27)
Mean	1	1	1	1
p-value	n.a.		n.a.
Nef	CM244		LAI
	Placebo (32)	Vaccine (27)	Placebo (32)	Vaccine (27)
Mean	0.975	0.972	4.956	6.08
p-value	0.652		0.045
HLA-B*46 - Binding affinity
Gag	CM244		LAI
	Placebo (23)	Vaccine (17)	Placebo (23)	Vaccine (17)
Mean	1.035	1.015	1.038	1.031
p-value	0.567		0.6759
Pro	CM244		LAI
	n.a.		n.a.
Gp120	CM244		MN
	Placebo (23)	Vaccine (15)	Placebo (23)	Vaccine (15)
Mean	1.253	1.151	0	0
p-value	0.964		n.a.
V2	CM244		MN
	Placebo (13)	Vaccine (10)	Placebo (13)	Vaccine (10)
Mean	1.085	1.191	0	0
p-value	0.123		n.a.
RT-IN	CM244		LAI
	Placebo (23)	Vaccine (17)	Placebo (23)	Vaccine (17)
Mean	1.012	1.002	1	0.963
p-value	0.885		n.a.
Nef	CM244		LAI
	Placebo (23)	Vaccine (17)	Placebo (23)	Vaccine (17)
Mean	0.761	0.692	0.658	0.433
p-value	0.989		0.195
HLA-A*02 - Evolutionary distance
Gag	CM244		LAI
	Placebo (38)	Vaccine (15)	Placebo (38)	Vaccine (15)
Mean	0.043	0.073	0.147	0.147
p-value	0.535		0.693
Pro	CM244		LAI
	n.a		n.a.
Gp120	CM244		MN		92TH023
	Placebo (37)	Vaccine (16)	Placebo (37)	Vaccine (16)	Placebo (37)	Vaccine (16)
Mean	0.03	0.054	0.033	0.033	0.008	0.003
p-value	0.206		0.66		0.284
V2	CM244		MN
	Placebo (37)	Vaccine (16)	Placebo (37)	Vaccine (16)
Mean	0.048	0.049	0	0
p-value	0.783		n.a.
RT-IN	CM244		LAI
	Placebo (37)	Vaccine (16)	Placebo (37)	Vaccine (16)
Mean	0	0	0.017	0.018
p-value	n.a.		0.644
Nef	CM244		LAI
	Placebo (35)	Vaccine (15)	Placebo (35)	Vaccine (15)
Mean	0.071	0.095	0.12	0.134
p-value	0.593		0.658
HLA-A*11 - Evolutionary distance
Gag	CM244		LAI
	Placebo (32)	Vaccine (27)	Placebo (32)	Vaccine (27)
Mean	0.03	0.032	0.169	0.178
p-value	0.608		0.687
Pro	CM244		LAI
	Placebo (32)	Vaccine (23)	Placebo (32)	Vaccine (23)
Mean	0.069	0.063	0.11	0.134
p-value	0.855		0.234
Gp120	CM244		MN		92TH023
	Placebo (32)	Vaccine (27)	Placebo (32)	Vaccine (27)	Placebo (32)	Vaccine (27)
Mean	0.021	0.014	0.007	0.008	0.009	0.012
p-value	0.21		0.851		0.808
V2	CM244		MN
	Placebo (26)	Vaccine (24)	Placebo (26)	Vaccine (24)
Mean	0.085	0.062	0.095	0.072
p-value	0.383		0.612
RT-IN	CM244		LAI
	Placebo (33)	Vaccine (16)	Placebo (33)	Vaccine (16)
Mean	0	0	0	0
p-value	n.a		n.a
Nef	CM244		LAI
	Placebo (32)	Vaccine (27)	Placebo (32)	Vaccine (27)
Mean	0.057	0.066	0.443	0.454
p-value	0.435		0.949
HLA-B*46 - Evolutionary distance
Gag	CM244		LAI
	Placebo (23)	Vaccine (17)	Placebo (23)	Vaccine (17)
Mean	0.024	0.021	0.086	0.07
p-value	0.653		0.521
Pro	CM244		LAI
	n.a.		n.a.
Gp120	CM244		MN
	Placebo (23)	Vaccine (15)	Placebo (23)	Vaccine (15)
Mean	0.134	0.123	0	0
p-value	0.916		n.a.
V2	CM244		MN
	Placebo (13)	Vaccine (10)	Placebo (13)	Vaccine (10)
Mean	0.115	0.11	0	0
p-value	0.925		n.a.
RT-IN	CM244		LAI
	Placebo (23)	Vaccine (17)	Placebo (23)	Vaccine (17)
Mean	0.005	0	0	0.021
p-value	0.418		n.a.
Nef	CM244		LAI
	Placebo (23)	Vaccine (17)	Placebo (23)	Vaccine (17)
Mean	0.061	0.055	0.181	0.12
p-value	0.681		0.28
